# Supplementary material for: Genome-Wide Identification and Co-Expression Networks of WOX Gene Family in Nelumbo nucifera
Source: Plants (Basel). 2024 Mar 4;13(5):720. doi: 10.3390/plants13050720 (PMC10933988; doi:10.3390/plants13050720)
Supplement: Supplementary file 1 [file plants-13-00720-s001.zip]

Archive with 2 entries (2 files):
- Supplementary Figures.pptx
- Supplementary Table.xlsx
