# Supplementary material for: Genome-Wide Identification and Co-Expression Networks of WOX Gene Family in Nelumbo nucifera
Source: Plants (Basel). 2024 Mar 4;13(5):720. doi: 10.3390/plants13050720 (PMC10933988; doi:10.3390/plants13050720)
Supplement: Supplementary file 1 [file plants-13-00720-s001.zip › Supplementary Table.xlsx]

## Sheet: Sheet1
Table S1. Summary of the qRT-PCR primers.
Gene	F-primer	R-primer
NnWOX2	GCAAGGCAGAGGCAGAAAC	CGAGGGGAATGAACCAAAA
NnWOX3a	AGCGACAGAAACTCCGAAGG	GTTCGATGCCTCTTTTGCTC
NnWOX3b	CTGCTCTTCAACAAATCCCACT	CATCATCATCCAATCACGACC
NnWOX4a	TGTTCAGGTGGAGGCTCCT	CAGTGATTTGTTCTATCTGGTGC
NnWOX4b	TCTACCGTGGTGGAATGCG	CGCGCTTTGTGGTTTTGG
NnWOX6b	GAGTAGGACAGGCTATGAAGTTGAAC	TCGAATTGAATCCACCCGTCT
NnWOX9b	GGTGAACCCGCCAAGG	GGTGATCGGAATAGTTTGAAGAGT
NnWOX11	TGTGGAGGTGATGGTGTTGATG	TGGTCCTCTTGGAACCTCAGTA
NnWOX13a	AAGGTAAGGATAATGGAGTGGGAGA	TGCTCACAAATGGTAGCGTAAATAG
NnWOX13b	TCTGAACTGGCACAACATGGC	CTGGCTTTGCCTTCTTTTCAT
Nnactin	ATACGCCAGTGGTAGAACAAC	CAGCAAGGTCCAACCGAAG
